# Supplementary material for: Substantial overlap between symptomatic and asymptomatic genitourinary microbiota states
Source: Microbiome. 2022 Jan 17;10:6. doi: 10.1186/s40168-021-01204-9 (PMC8762997; doi:10.1186/s40168-021-01204-9)
Supplement: Supplementary file 7 — Additional file 7: Table S1. Cohort metadata. [file 40168_2021_1204_MOESM7_ESM.xlsx]

## Sheet: 170712_mapping_file_urines
Sample_ID	Race	Gender	Age	Patient type	Patient location	Urine collection	WBC	Category
10UA	Asian	F	25				0	Asymptomatic
1UA	Caucasian	F	23				0	Asymptomatic
2UA	Caucasian	F	37				0	Asymptomatic
3UA	Caucasian	F	33				0	Asymptomatic
4UA	Caucasian	F	48				0	Asymptomatic
5UA	Caucasian	F	32				0	Asymptomatic
6UA	Caucasian	F	41				0	Asymptomatic
7UA	Caucasian	F	27				0	Asymptomatic
8UA	Caucasian	F	29				0	Asymptomatic
9UA	Caucasian	F	19				0	Asymptomatic
U01	Black	F	48	Outpatient	Emergency Medicine	Catheter	0	Positive
U02	Caucasian	F	57	Inpatient	Internal Medicine	Not specified	0	Positive
U03	Caucasian	F	66	Inpatient	Oncology	Not specified	0	Positive
U05	Black	M	70	Outpatient	Emergency Medicine	Not specified	0	Positive
U06	Black	F	57	Inpatient	Internal Medicine	Not specified	0	Positive
U07	Caucasian	F	46	Inpatient	Internal Medicine	Not specified	0	Positive
U09	Black	F	19	Outpatient	Emergency Medicine	Not specified	0	Positive
U10	Black	F	75	Inpatient	Internal Medicine	Not specified	0	Positive
U101	Black	M	59	Outpatient	Oncology	Catheter	2	No_Growth
U104	Black	F	33	Outpatient	Emergency Medicine	Not specified	5	No_Growth
U105	Black	M	43	Outpatient	Emergency Medicine	Not specified	1	No_Growth
U107	Asian	M	42	Outpatient	Internal Medicine	Midstream	4	No_Growth
U109	Caucasian	M	81	Inpatient	Internal Medicine	Midstream	1	No_Growth
U11	Caucasian	M	68	Inpatient	Oncology	Not specified	0	Positive
U12	Caucasian	F	47	Outpatient	Internal Medicine	Not specified	0	Positive
U123	Caucasian	M	47	Outpatient	Internal Medicine	Midstream	5	No_Growth
U124	Caucasian	F	59	Outpatient	Internal Medicine	Not specified	4	No_Growth
U125	Black	M	39	Outpatient	Internal Medicine	Not specified	4	No_Growth
U13	Black	F	64	Outpatient	Internal Medicine	Not specified	0	Positive
U131	Black	M	33	Outpatient	Emergency Medicine	Midstream	10	No_Growth
U135	Caucasian	F	68	Outpatient	Internal Medicine	Catheter	0	No_Growth
U14	Black	M	27	Outpatient	Neurology	Not specified	0	Positive
U141	Black	F	43	Outpatient	Oncology	Midstream	9	No_Growth
U143	Caucasian	F	59	Outpatient	Internal Medicine	Catheter	0	No_Growth
U15	Caucasian	F	49	Outpatient	Oncology	Not specified	0	Positive
U16	Caucasian	F	82	Inpatient	Others	Not specified	0	Positive
U164	Caucasian	F	32				0	No_Growth
U165	Caucasian	F	78	Inpatient	Oncology	Midstream	1	No_Growth
U168	Caucasian	F	88	Inpatient	Oncology	Midstream	1	No_Growth
U169	Caucasian	F	66	Outpatient	Cardiology	Catheter	0	No_Growth
U17	Black	F	19	Outpatient	Emergency Medicine	Midstream	0	Positive
U171	Caucasian	M	57	Outpatient	Internal Medicine	Midstream	2	No_Growth
U175	Black	F	30	Outpatient	Emergency Medicine	Midstream	15	No_Growth
U177	Caucasian	M	55	Inpatient	Neurology	Midstream	5	No_Growth
U18	Black	F	77	Outpatient	Emergency Medicine	Not specified	0	Positive
U183	Black	M	54	OUtpatient	Internal Medicine	Midstream	1	No_Growth
U19	Black	F	93	Outpatient	Emergency Medicine	Midstream	0	Positive
U190	Caucasian	M	65	Inpatient	Internal Medicine	Midstream	13	No_Growth
U191	Caucasian	M	66	Inpatient	Internal Medicine	Catheter	3	No_Growth
U193	Caucasian	F	85	Outpatient	Internal Medicine	Midstream	0	No_Growth
U196	Caucasian	M	61	Inpatient	Neurology	Catheter	2	No_Growth
U198	Black	M	52	Outpatient	Oncology	Midstream	1	No_Growth
U20	Caucasian	F	50	Inpatient	Internal Medicine	Midstream	0	Positive
U200	Caucasian	M	81	Outpatient	Internal Medicine	Midstream	1	No_Growth
U201	Caucasian	F	48	Outpatient	Internal Medicine	Midstream	1	No_Growth
U21	Black	F	22	Outpatient	Not specified	Not specified	0	Positive
U211	Caucasian	M	51	Outpatient	Hepatology	Midstream	0	No_Growth
U212	Black	M	30	Outpatient	Emergency Medicine	Midstream	12	No_Growth
U213	Caucasian	M	40	Outpatient	Internal Medicine	Catheter	50	No_Growth
U214	Black	M	45	Outpatient	Emergency Medicine	Not specified	1	No_Growth
U216	Caucasian	F	49	Outpatient	Internal Medicine	Not specified	11	No_Growth
U217	Caucasian	M	83	Outpatient	Internal Medicine	Midstream	2	No_Growth
U219	Not_Specified	F	26	Outpatient	Oncology	Midstream	3	No_Growth
U22	Caucasian	F	21	Outpatient	Gynecology	Midstream	0	Positive
U23	Caucasian	F	80	Inpatient	Internal Medicine	Midstream	0	Positive
U24	Caucasian	M	70	Outpatient	Emergency Medicine	Not specified	0	Positive
U25	Black	F	52	Outpatient	Gynecology	Midstream	0	Positive
U26	Caucasian	F	76	Outpatient	General surgery	Not specified	0	Positive
U27	Caucasian	F	61	Not specified	Not specified	Midstream	0	Positive
U28	Not_Specified	M	49	Outpatient	Not specified	Not specified	0	Positive
U29	Black	F	39	Outpatient	Emergency Medicine	Not specified	0	Positive
U30	Caucasian	M	81	Inpatient	Internal Medicine	Not specified	0	Positive
U31	Caucasian	F	82	Inpatient	Neurology	Not specified	0	Positive
U32	Black	F	28	Outpatient	Emergency Medicine	Midstream	0	Positive
U33	Black	F	54	Outpatient	Neurology	Not specified	0	Positive
U35	Caucasian	F	85	Inpatient	Neurology	Not specified	0	Positive
U36	Caucasian	M	83	Outpatient	Urology	Catheter	0	Positive
U38	Caucasian	F	25	Inpatient	Oncology	Midstream	0	Positive
U39	Caucasian	F	57	Outpatient	Not specified	Not specified	0	Insignificant
U40	Caucasian	M	63	Inpatient	Oncology	Midstream	0	Contaminated
U41	Caucasian	M	72	Inpatient	Cardiology	Midstream	0	Positive
U43	Black	F	48	Outpatient	Not specified	Midstream	0	Contaminated
U44	Black	M	29	Outpatient	Not specified	Midstream	0	No_Growth
U45	Black	M	40	Outpatient	General surgery	Midstream	0	No_Growth
U46	Caucasian	M	40	Inpatient	General surgery	Not specified	0	No_Growth
U48	Caucasian	M	48	Outpatient	Urology	Not specified	0	No_Growth
U49	Black	M	48	Outpatient	Not specified	Midstream	0	Positive
U51	Caucasian	F	51	Outpatient	Not specified	Midstream	0	Positive
U52	Caucasian	M	34	Inpatient	Gastroenterology	Catheter	0	No_Growth
U53	Black	F	65	Outpatient	Internal Medicine	Not specified	0	Insignificant
U54	Black	F	19	Outpatient	Gynecology	Midstream	0	Insignificant
U55	Caucasian	F	80	Outpatient	Not specified	Midstream	0	Positive
U57	Black	F	22	Outpatient	Gynecology	Not specified	0	Positive
U58	Caucasian	F	59	Inpatient	Internal Medicine	Midstream	0	Contaminated
U59	Caucasian	F	27	Inpatient	Internal Medicine	Midstream	0	Insignificant
U60	Caucasian	F	34	Outpatient	Emergency Medicine	Not specified	0	No_Growth
U61	Caucasian	F	43	Inpatient	Oncology	Not specified	0	Insignificant
U62	Caucasian	F	78	Outpatient	Not specified	Midstream	0	Positive
U63	Black	F	25	Outpatient	Gynecology	Midstream	0	Contaminated
U64	Black	F	38	Inpatient	Oncology	Not specified	0	Positive
U65	Caucasian	F	26	Outpatient	Not specified	Midstream	0	Insignificant
U66	Caucasian	F	21	Outpatient	Gynecology	Catheter	0	No_Growth
U67	Caucasian	F	60	Outpatient	Internal Medicine	Midstream	0	Positive
U68	Black	F	21	Outpatient	Gynecology	Midstream	0	Insignificant
U70	Black	M	67	Outpatient	Urology	Midstream	0	Insignificant
U71	Caucasian	F	87	Outpatient	Urology	Midstream	0	Positive
U73	Caucasian	F	80	Inpatient	Internal Medicine	Midstream	0	Contaminated
U74	Caucasian	M	74	Inpatient	Cardiology	Midstream	0	Insignificant
U75	Caucasian	M	74	Outpatient	Urology	Midstream	0	Insignificant
U76	Black	M	66	Inpatient	Internal Medicine	Midstream	0	No_Growth
U77	Black	F	77	Outpatient	Internal Medicine	Midstream	0	Contaminated
U78	Caucasian	M	62	Inpatient	Cardiology	Midstream	0	No_Growth
U80	Black	M	58	Inpatient	Internal Medicine	Midstream	0	No_Growth
U81	Black	M	46	Outpatient	Urology	Midstream	0	Positive
U82	Caucasian	F	51	Outpatient	Gynecology	Midstream	0	Positive
U83	Caucasian	M	44	Outpatient	Internal Medicine	Midstream	0	Insignificant
U84	Caucasian	F	26	Outpatient	Gynecology	Not specified	0	No_Growth
U85	Caucasian	F	67	Inpatient	Internal Medicine	Not specified	0	Positive
U86	Caucasian	F	29	Outpatient	Gynecology	Midstream	0	No_Growth
U87	Caucasian	F	86	Inpatient	Internal Medicine	Not specified	0	Insignificant
U88	Caucasian	F	59	Outpatient	Internal Medicine	Midstream	0	Insignificant
U89	Caucasian	F	66	Outpatient	Urology	Midstream	0	No_Growth
U90	Caucasian	F	99	Outpatient	General surgery	Catheter	0	Positive
U91	Caucasian	F	26	Outpatient	Internal Medicine	Midstream	0	No_Growth
U92	Caucasian	M	34	Outpatient	Urology	Midstream	0	No_Growth
U93	Caucasian	M	31	Outpatient	Internal Medicine	Midstream	0	No_Growth
U94	Caucasian	M	60	Outpatient	Internal Medicine	Midstream	0	Positive
U95	Black	F	19	Outpatient	Gynecology	Midstream	0	Insignificant
U96	Black	F	32	Outpatient	Not specified	Midstream	0	Insignificant
U97	Black	F	34	Outpatient	Urology	Midstream	0	Insignificant
U98	Black	F	22	Outpatient	Gynecology	Midstream	0	Insignificant
U99	Black	F	33	Outpatient	Gynecology	Midstream	>50	No_Growth
