# Supplementary material for: Substantial overlap between symptomatic and asymptomatic genitourinary microbiota states
Source: Microbiome. 2022 Jan 17;10:6. doi: 10.1186/s40168-021-01204-9 (PMC8762997; doi:10.1186/s40168-021-01204-9)
Supplement: Supplementary file 9 — Additional file 9: Table S3. LefSe enrichment results [file 40168_2021_1204_MOESM9_ESM.xlsx]

## Sheet: Sheet1
Taxa	Group	Comparison_group	LDA score	P-value
Propionibacterium_acnes	No growth	Asymptomatic	5.00248	0.0138041
Subdoligranulum_unclassified	No growth	Asymptomatic	4.44546	0.0293245
Bacteroides_ovatus	Insignificant	Culture positive	4.01275	0.0237506
Ruminococcus_torques	Insignificant	Culture positive	4.73287	0.0140899
Klebsiella_pneumoniae	Culture positive	Insignificant	5.33071	0.0113127
Staphylococcus_aureus	Asymptomatic	Insignificant	4.98609	0.0380615
Cutibacterium_acnes	No growth	Culture positive	5.00248	0.000735146
Ascomycota	No growth	Culture positive	5.00876	0.0177476
Klebsiella_oxytoca	Culture positive	No growth	4.77281	0.0164833
Escherichia_coli	Culture positive	No growth	4.12321	0.0122813
Klebsiella_pneumoniae	Culture positive	No growth	5.33071	0.00086471
